# Supplementary material for: Early Cretaceous troodontine troodontid (Dinosauria: Theropoda) from the Ohyamashimo Formation of Japan reveals the early evolution of Troodontinae
Source: Sci Rep. 2024 Jul 25;14:16392. doi: 10.1038/s41598-024-66815-2 (PMC11272788; doi:10.1038/s41598-024-66815-2)
Supplement: Supplementary file 1 — Supplementary Information 1. [file 41598_2024_66815_MOESM1_ESM.csv]

	Taxa	Group	Element	Reference
Daliansaurus liaoningensis I-2.jpg	Daliansaurus liaoningensis	B	I-2	Fig.08 of Shen et al. (2017)
Daliansaurus liaoningensis II-3.jpg	Daliansaurus liaoningensis	B	II-3	Fig.09 of Shen et al. (2017)
Hypnovenator sasayamaensis I-2.jpg	Hypnovenator sasayamaensis	C	I-2	This study
Hypnovenator sasayamaensis III-4.jpg	Hypnovenator sasayamaensis	C	III-4	This study
Jianianhualong tengi I-2.jpg	Jianianhualong tengi	B	I-2	Fig.04r of Xu et al. (2017)
Jianianhualong tengi II-3.jpg	Jianianhualong tengi	B	II-3	Fig.04 of Xu et al. (2017)
Jianianhualong tengi III-4.jpg	Jianianhualong tengi	B	III-4	Fig.04 of Xu et al. (2017)
MPC-D A100-44 mpB.jpg	MPC-D A100/44	A	B	MPC-D 100/44
MPC-D A100-44 mpC.jpg	MPC-D A100/44	A	C	MPC-D 100/44
MPC-D B100-140 II-3.jpg	MPC-D B100/140	B	II-3	MPC-D 100/140
MPC-D B100-140 III-4.jpg	MPC-D B100/140	B	III-4	MPC-D 100/140
SDUST V1042 I-2.jpg	SDUST V1042	D	I-2	Fig.02 of Yu et al. (2022)
SDUST V1042 II-3.jpg	SDUST V1042	D	II-3	Fig.03 of Yu et al. (2022)
SDUST V1042 III-4.jpg	SDUST V1042	D	III-4	Fig.04 of Yu et al. (2022)
Sinornithoides yangi I-2.jpg	Sinornithoides yangi	B	I-2	cast of IVPP V9612
Sinornithoides yangi II-3.jpg	Sinornithoides yangi	B	II-3	cast of IVPP V9612
Sinornithoides yangi III-4.jpg	Sinornithoides yangi	B	III-4	cast of IVPP V9612
Xiaotingia zhengi II-3.jpg	Xiaotingia zhengi	A	II-3	Fig.02 of Xu et al. (2011)
Xiaotingia zhengi III-4.jpg	Xiaotingia zhengi	A	III-4	Fig.02 of Xu et al. (2011)
Xixiasaurus henanensis I-2.jpg	Xixiasaurus henanensis	C	I-2	Fig.04 of Lu et al. (2010)
