# Supplementary material for: Early Cretaceous troodontine troodontid (Dinosauria: Theropoda) from the Ohyamashimo Formation of Japan reveals the early evolution of Troodontinae
Source: Sci Rep. 2024 Jul 25;14:16392. doi: 10.1038/s41598-024-66815-2 (PMC11272788; doi:10.1038/s41598-024-66815-2)
Supplement: Supplementary file 2 — Supplementary Information 2. [file 41598_2024_66815_MOESM2_ESM.tps]

LM=16
87.8282635537097 94.4086878437535
83.994499943877 81.5133011561342
89.2223594118308 67.5723425749242
84.3430239084072 63.041531036031
72.841733078909 46.6609047031092
57.8552026041082 59.9048153552587
45.3083398810192 57.1166236390167
37.2922886968234 49.100572454821
30.6703333707487 41.7815691996857
21.6087102929622 31.6743742283084
20.5631383993714 47.0094286676395
25.4424739027949 63.3900550005612
33.4585250869907 76.982489617241
45.3083398810192 88.4837804467392
58.9007744976989 96.1513076664048
73.1902570434392 100.333595240768
SCALE=0.217310789363927
ID=Daliansaurus liaoningensis I-2.jpg

LM=16
121.170165001684 71.5612302166349
109.714333819733 59.7871815018521
107.168593557077 45.7856100572455
99.8495903019418 44.1945223930856
78.210798069368 40.0576944662701
69.9371422157369 58.8325289033562
56.8902233696262 65.8333146256594
40.9793467280278 67.1061847569873
26.0231226849253 61.3782691660119
11.7033337074868 55.6503535750365
19.976989561118 73.7887529464586
33.0239084072286 82.6988438657537
51.4805253114828 89.381412055225
68.982489617241 91.2907172522169
90.3030643169828 89.381412055225
106.850376024245 82.6988438657537
SCALE=0.200122984752166
ID=Daliansaurus liaoningensis II-3.jpg

LM=16
1419.24209226625 1269.07783140644
1273.07417218543 1060.26651700528
1369.12737680997 809.692939723875
1239.66436188124 726.168413963408
1014.14814232798 454.71370524189
751.045886182512 755.401997979571
471.238724884948 684.406151083174
300.013447075991 513.180873274217
199.78401616343 329.42691660119
99.5545852508698 62.1484341676956
45.2636435065663 400.422763497587
124.61194297901 730.344640251431
304.189673364014 985.094443820855
533.882119205298 1185.55330564598
863.803995959142 1315.0163205747
1189.54964642496 1319.19254686272
SCALE=0.0118538461455803
ID=Hypnovenator sasayamaensis I-2.jpg

LM=16
1776.11333482995 1285.94832192165
1702.75358626108 1094.08436412616
1742.25498933663 834.503715344034
1618.10772252778 795.002312268492
1296.45344034123 541.064721068582
1098.94642496352 913.506521495117
957.869985408014 1065.86907621506
760.362970030307 1111.01353687282
534.640666741497 1032.01073072174
280.703075541587 913.506521495117
393.564227185992 1161.80105511281
534.640666741497 1342.37889774385
743.433797283646 1477.81227971714
1003.01444606578 1522.9567403749
1285.16732517679 1500.38451004602
1522.17574363004 1415.73864631272
SCALE=0.00886033400921749
ID=Hypnovenator sasayamaensis III-4.jpg

LM=16
90.4162756762824 79.6701986754967
82.1426198226513 66.7081378381412
90.9678527331911 50.1608261308789
86.5552362779212 44.9208440902458
72.2142327982938 31.4072061959816
58.4248063755753 49.0576720170614
39.1196093837692 46.0239982040633
28.3638567740487 35.2682455943428
20.0902009204176 24.5124929846223
12.3681221236951 10.171489504995
11.540756538332 31.1314176675272
15.4017959366932 46.0239982040633
23.6754517903244 58.7102705129644
35.5343585138624 71.1207542934112
51.8058816926703 80.4975642608598
68.628981928387 84.358603659221
SCALE=0.214539215520281
ID=Jianianhualong tengi I-2.jpg

LM=16
86.9026041082052 84.8033898305085
82.9567067010888 72.6838477943652
89.7211022561455 60.564305758222
86.6207542934112 54.0817600179594
76.7560107756202 40.271119093052
62.6635200359188 50.417712425637
42.6521831855427 50.135862610843
27.7141430014592 39.1437198338759
17.5675496688742 25.6149287237625
8.54835559546529 8.70393983612079
7.98465596587723 29.5608261308789
15.0309013357279 46.4718150185206
24.0500954091369 61.4098552026041
37.0151868896622 73.5293972387473
51.6713772589517 81.1393422381861
68.8642159613874 85.9307890896846
SCALE=0.212450613273428
ID=Jianianhualong tengi II-3.jpg

LM=16
68.7967336401392 61.9450892356045
64.7083960040409 50.9711303176563
69.6574363003704 41.288225390055
66.8601526546189 36.3391850937255
57.6075990571332 23.428645190257
44.6970591536648 35.2633067684364
32.4320462453699 36.5543607587833
22.7491413177686 30.7446178022225
15.2179930407453 23.6438208553148
6.61096643843304 13.3153889325401
7.47166909866427 26.6562801661241
12.4207093949938 37.6302390840723
20.8125603322483 46.4524413514424
30.4954652598496 53.3380626332922
41.4694241777977 58.5022785946795
54.5951397463239 62.3754405657201
SCALE=0.213172940740572
ID=Jianianhualong tengi III-4.jpg

LM=16
1199.62145021888 1449.28499270401
1092.94281064093 1284.41800426535
1185.0743630037 1075.90975418116
1141.43310135818 1046.81557975081
962.019025704344 823.760242451454
734.114659333259 1051.66460882254
540.15349646425 1085.60781232462
384.984566169043 1003.17431810529
249.211752160737 906.193736670782
113.43893815243 780.118980805926
147.382141654507 998.325289033561
244.362723089011 1168.04130654394
380.135537097318 1323.21023683915
559.549612751151 1429.88887641711
763.20883376361 1502.62431249298
971.717083847794 1507.47334156471
SCALE=0.017930058391227
ID=MPC-D A100-44 mpB.jpg

LM=16
1098.7821304299 1434.73790548883
1079.386014143 1250.47480076327
1132.72533393198 1056.51363789426
1069.68795599955 1022.57043439219
899.971938489168 843.156358738354
710.859804691885 1041.96655067909
521.747670894601 1090.45684139634
361.729711527669 1022.57043439219
264.749130093164 935.287911101134
153.221461443484 843.156358738354
177.46660680211 998.325289033561
240.503984734538 1168.04130654394
371.427769671119 1318.36120776743
541.143787181502 1415.34178920193
744.803008193961 1473.53013806263
924.217083847794 1483.22819620608
SCALE=0.0190918055265788
ID=MPC-D A100-44 mpC.jpg

LM=16
1756.65789650915 1191.36015265462
1645.88788865192 1000.8357391402
1765.51949713773 788.157324054327
1663.61108990908 703.972118082838
1473.08667639466 469.139701425525
1189.51545628017 726.126119654282
866.067033337075 783.726523740038
573.634212594006 664.094915254237
391.97139970816 486.86290268268
236.893388708048 212.153283196767
214.739387136603 540.032506454148
334.370995622404 832.465327197217
533.757009765406 1058.43614322595
817.328229879897 1222.37575485464
1140.77665282299 1266.68375799753
1455.3634751375 1253.39135705466
SCALE=0.0128182863931454
ID=MPC-D B100-140 II-3.jpg

LM=16
1469.5660567965 842.594230553373
1383.19272645639 694.032102368391
1424.65192501964 517.830508474576
1331.36872825233 462.551577056909
1054.97407116399 324.35424851274
934.051408687844 635.29823773712
750.93994836682 749.311033786059
529.82422269615 738.946234145246
357.077562015939 673.302503086766
139.416769558873 569.654506678639
249.974632394208 776.950499494893
426.176226288024 918.602761252666
619.65248624986 1008.43102480638
830.403412279717 1053.34515658323
1048.06420473678 1046.43529015602
1269.17993040745 977.336625883937
SCALE=0.0126350173831043
ID=MPC-D B100-140 III-4.jpg

LM=16
244.856695476484 144.686878437535
233.764541474913 109.191985632506
237.092187675384 75.9155236277921
224.336210573577 62.6049388259064
176.085340666741 43.7482770232349
156.119463463913 99.7636547311707
122.28839375912 108.082770232349
85.1296778538556 97.5452239308564
54.6262543495342 79.7977775283421
20.7951846447413 50.9581771242564
30.223515546077 92.5537546301493
54.0716466494556 125.830216634864
87.3481086541699 151.342170838478
126.17064765967 167.980401840835
169.430048265799 170.753440341228
212.134841171849 162.988932540128
SCALE=0.102447517065003
ID=SDUST V1042 I-2.jpg

LM=16
203.449287237625 123.40168369065
189.629554383208 97.6048490290717
195.157447524975 69.5047255584241
185.022976765069 62.1342013694018
156.462195532607 36.7980244696375
124.216152205635 78.717880794702
91.5094511168481 81.4818273655854
60.1847233135032 69.965383320238
34.387888651925 50.1570995622404
12.276316084858 28.9668425188012
17.8042092266247 69.0440677966102
37.6124929846223 97.1441912672579
64.7913009316422 119.716421596139
97.9586597822427 133.536154450556
132.507991918285 139.064047592322
169.360612863397 136.760758783253
SCALE=0.118623440812109
ID=SDUST V1042 II-3.jpg

LM=16
172.459277135481 117.434908519475
167.295061174094 95.917342013694
175.47173644629 76.1211808283758
166.864709843978 64.9320462453699
141.473981367157 31.7949938264676
109.627982938601 65.3623975754855
82.9462004714334 70.5266135368728
54.9733640139185 57.6160736334044
35.6075541587159 39.5413177685487
19.6845549444382 18.8844539229992
17.5327982938602 49.4393983612078
32.164743517791 77.8425861488383
52.3912560332248 99.7905039847346
79.0730385003929 115.713503199012
110.058334268717 125.611583791671
142.765035357504 129.484745762712
SCALE=0.105617582898482
ID=SDUST V1042 III-4.jpg

LM=16
1575.47700078572 1300.36197104052
1457.20918172634 1113.10459086317
1457.20918172634 911.063733303401
1427.6422269615 851.929823773712
1117.18920193063 605.538534066674
920.076170165002 915.991559097542
658.901403075541 876.568952744416
451.93271972163 733.662004714334
289.314468514985 521.765495566281
136.551868896621 300.013334829947
146.407520484903 600.610708272533
249.891862161859 871.641126950275
422.365764956785 1093.39328768661
673.684880457964 1275.72284206982
964.426602312268 1369.35153215849
1260.09614996071 1403.84631271748
SCALE=0.0123900993334348
ID=Sinornithoides yangi I-2.jpg

LM=16
366.164530250309 306.212526658435
353.729801324503 258.734470759906
360.512380738579 218.038994275452
349.208081715119 199.952115837917
302.860455718936 147.952340330003
254.25196991806 202.212975642609
183.034886070266 212.386844763722
132.165540464699 180.734807498036
98.2526433943203 130.995891794814
56.4267370075205 78.9961162869009
46.252867886407 142.300190818274
67.7310360309799 204.473835447301
109.55694241778 257.60404085756
164.948007632731 294.908227634976
228.252082164104 315.255965877203
296.07787630486 322.038545291278
SCALE=0.0500016336945097
ID=Sinornithoides yangi II-3.jpg

LM=16
256.27981816141 300.902929621731
232.649893366259 266.999124480862
242.923773711977 235.150095409137
234.704669435402 215.629722752273
210.04735660568 157.068604781681
158.677954877091 196.109350095409
109.363329217645 185.835469749691
75.4595240767763 163.232932989112
52.8569873161971 127.2743517791
33.3366146593333 89.2609944999439
27.1722864519026 138.575620159389
39.500942866764 186.862857784263
68.2678078347739 230.013155236278
104.226389044786 265.97173644629
146.349298462229 294.7386014143
200.800864294534 310.149421932877
SCALE=0.0494286094954732
ID=Sinornithoides yangi III-4.jpg

LM=16
61.888191716242 73.7962958805702
59.5970254798519 65.3953530138063
64.1793579526322 59.7947244359636
59.8515995061174 56.7398361207767
52.2143787181502 46.8114490964193
43.3042877988551 54.194095858121
31.3393085643731 52.9212257267931
21.4109215400157 46.8114490964193
14.5374228308452 37.3922101245931
9.9550903580649 26.9546750477046
8.17307217420587 37.9013581771243
11.7371085419239 49.6117633853407
18.3560332248288 59.5401504096981
27.5206981703895 67.6865192501964
38.2128072735436 73.0325738017735
50.6869345605568 73.5417218543046
SCALE=0.201442590331479
ID=Xiaotingia zhengi II-3.jpg

LM=16
55.3880794701987 49.3298013245033
51.8119205298013 42.8927152317881
53.9576158940397 37.1708609271523
50.7390728476821 35.9192052980132
45.0172185430464 30.5549668874172
40.0105960264901 36.8132450331126
33.2158940397351 39.6741721854305
23.2026490066225 38.6013245033113
16.0503311258278 31.9854304635762
10.328476821192 23.2238410596027
9.61324503311258 33.9523178807947
14.441059602649 41.1046357615894
21.235761589404 46.8264900662252
28.9245033112583 49.8662251655629
37.6860927152318 51.2966887417219
47.3417218543046 51.2966887417219
SCALE=0.221044184064703
ID=Xiaotingia zhengi III-4.jpg

LM=16
652.355763834325 531.223706364351
625.201201032664 418.726231900326
665.933045235156 331.443708609272
631.020035918734 298.47031092154
520.462173083399 193.731282972275
448.696542821866 321.745650465821
365.293242788192 383.813222583904
256.674991581547 350.839824896172
177.150914805253 273.255359748569
103.44567291503 172.395555056684
97.6268380289596 288.77225277809
144.177517117522 401.269727242115
215.943147379055 482.733415647098
309.044505556179 546.740599393871
423.481591648894 577.774385452913
543.73751262768 575.834773824223
SCALE=0.0415766423489565
ID=Xixiasaurus henanensis I-2.jpg
