# Supplementary material for: Early Cretaceous troodontine troodontid (Dinosauria: Theropoda) from the Ohyamashimo Formation of Japan reveals the early evolution of Troodontinae
Source: Sci Rep. 2024 Jul 25;14:16392. doi: 10.1038/s41598-024-66815-2 (PMC11272788; doi:10.1038/s41598-024-66815-2)
Supplement: Supplementary file 4 — Supplementary Information 4. [file 41598_2024_66815_MOESM4_ESM.csv]

	PC1	PC2	PC3	PC4	PC5
Eigen values	0.00295577955133503	0.00245817487830507	0.000686864835694006	0.000647028543693874	0.000257305647830116
Proportion of variance	0.38838088709089	0.322997071763844	0.0902520534990128	0.0850176799076416	0.0338092181849694
Cumulative proportion	0.38838088709089	0.711377958854735	0.801630012353747	0.886647692261389	0.920456910446358
